# Supplementary material for: 3-Benzoylisoxazolines by 1,3-Dipolar Cycloaddition: Chloramine-T-Catalyzed Condensation of α-Nitroketones with Dipolarophiles
Source: Molecules. 2021 Jun 8;26(12):3491. doi: 10.3390/molecules26123491 (PMC8227129; doi:10.3390/molecules26123491)
Supplement: Supplementary file 1 [file molecules-26-03491-s001.zip]

Archive with 1 entries (1 files):
- molecules-1149245-supplementary.pdf
